# Supplementary material for: Geographic variations of the bird-borne structural risk of West Nile virus circulation in Europe
Source: PLoS One. 2017 Oct 12;12(10):e0185962. doi: 10.1371/journal.pone.0185962 (PMC5638290; doi:10.1371/journal.pone.0185962)
Supplement: S1 Table — (XLSX) [file pone.0185962.s001.xlsx]

## Sheet: S1
Family	Species	Migratory status	Body mass (grams)	Nest height	Use of urban/suburban habitats	Nocturnal gregariousness	Exposure of nestlings	Breeding sociality	Predicted seroprevalence level	Confidence interval (2,5%)	Confidence interval (97,5%)	Predicted species rank	Confidence interval (2,5%)	Confidence interval (97,5%)
rallidae	Porzana parva	Yes	47	Ground	No	No	Precocial	No	0.0450397	0.0162594	0.125195	15	4	64.9746
rallidae	Porzana pusilla	Yes	33	Ground	No	No	Precocial	No	0.0450397	0.0162594	0.125195	15	4	64.9746
charadriidae	Charadrius dubius	Yes	38	Ground	No	Yes	Precocial	No	0.0385353	0.0140195	0.109732	32	9.02541	68
charadriidae	Charadrius alexandrinus	Yes	45	Ground	No	Yes	Precocial	No	0.0385353	0.0140195	0.109732	32	9.02541	68
scolopacidae	Calidris minuta	Yes	21	Ground	No	Yes	Precocial	No	0.0435838	0.0133503	0.150069	18	3	74.9746
scolopacidae	Calidris temminckii	Yes	23	Ground	No	Yes	Precocial	No	0.0435838	0.0133503	0.150069	18	3	74.9746
scolopacidae	Calidris alpina	Yes	45	Ground	No	Yes	Precocial	No	0.0385353	0.0140195	0.109732	32	9.02541	68
scolopacidae	Limicola falcinellus	Yes	40	Ground	No	Yes	Precocial	No	0.0385353	0.0140195	0.109732	32	9.02541	68
scolopacidae	Lymnocryptes minimus	Yes	45	Ground	No	No	Precocial	No	0.0450397	0.0162594	0.125195	15	4	64.9746
scolopacidae	Actitis hypoleucos	Yes	50	Ground	No	Yes	Precocial	No	0.0385353	0.0140195	0.109732	32	9.02541	68
scolopacidae	Phalaropus lobatus	Yes	30	Ground	No	Yes	Precocial	No	0.0385353	0.0140195	0.109732	32	9.02541	68
laridae	Sterna albifrons	Yes	50	Ground	No	Yes	Precocial	Yes	0.0252361	0.00714937	0.0871081	60	4.02541	126
apodidae	Apus apus	Yes	40	>4 meters	Yes	Yes	Altricial	No	0.0130904	0.00416802	0.0433508	100	44.0508	136
apodidae	Apus pallidus	Yes	40	>4 meters	Yes	Yes	Altricial	No	0.0130904	0.00416802	0.0433508	100	44.0508	136
alcedinidae	Alcedo atthis	Yes	36	Ground	No	No	Altricial	No	0.0883014	0.0335905	0.220996	1	1	24
picidae	Jynx torquilla	Yes	35	Intermediate	Yes	No	Altricial	No	0.0350994	0.0110208	0.110116	39	3	91
picidae	Picoides minor	No	22	>4 meters	Yes	No	Altricial	No	0.0241175	0.00585513	0.104741	61	12	123
alaudidae	Chersophilus duponti	No	40	Ground	No	No	Precocial	No	0.0616321	0.0179585	0.203451	5	1	55.9746
alaudidae	Calandrella brachydactyla	Yes	23	Ground	No	Yes	Precocial	No	0.0435838	0.0133503	0.150069	18	3	74.9746
alaudidae	Calandrella rufescens	No	23	Ground	No	Yes	Precocial	No	0.0596734	0.0163221	0.221375	7	1	61.9746
alaudidae	Galerida cristata	No	40	Ground	Yes	No	Precocial	No	0.062333	0.0144708	0.249744	3	1	78.9492
alaudidae	Galerida theklae	No	36	Ground	Yes	No	Precocial	No	0.062333	0.0144708	0.249744	3	1	78.9492
alaudidae	Lullula arborea	No	28	Ground	No	Yes	Precocial	No	0.0528642	0.0149214	0.18598	10	2	65.9746
alaudidae	Alauda arvensis	Yes	40	Ground	No	Yes	Precocial	No	0.0385353	0.0140195	0.109732	32	9.02541	68
alaudidae	Eremophila alpestris	No	38	Ground	No	Yes	Precocial	No	0.0528642	0.0149214	0.18598	10	2	65.9746
hirundinidae	Delichon urbica	Yes	18	>4 meters	Yes	Yes	Altricial	Yes	0.00626453	0.00141131	0.0286943	143	60	149
hirundinidae	Riparia riparia	Yes	12	Intermediate	No	Yes	Precocial	Yes	0.0030465	0.000635894	0.015117	148	95	150
hirundinidae	Hirundo rustica	Yes	18	Intermediate	Yes	Yes	Precocial	Yes	0.00710353	0.00242296	0.0217304	136	77.0254	148
hirundinidae	Hirundo daurica	Yes	22	Intermediate	No	No	Precocial	No	0.0195106	0.00527547	0.0751438	74	24	129
hirundinidae	Hirundo rupestris	Yes	24	>4 meters	Yes	Yes	Precocial	No	0.00729025	0.00157935	0.037729	133	68.0254	146
motacillidae	Anthus campestris	Yes	27	Ground	No	Yes	Precocial	No	0.0435838	0.0133503	0.150069	18	3	74.9746
motacillidae	Anthus trivialis	Yes	22	Ground	No	Yes	Precocial	No	0.0435838	0.0133503	0.150069	18	3	74.9746
motacillidae	Anthus pratensis	Yes	18	Ground	No	Yes	Precocial	No	0.028645	0.00935966	0.0943294	51	20	100
motacillidae	Anthus cervinus	Yes	21	Ground	No	Yes	Precocial	No	0.0435838	0.0133503	0.150069	18	3	74.9746
motacillidae	Anthus spinoletta	Yes	22	Ground	No	Yes	Precocial	No	0.0435838	0.0133503	0.150069	18	3	74.9746
motacillidae	Anthus petrosus	No	24	Ground	Yes	Yes	Precocial	No	0.0603534	0.0170151	0.221914	6	1	67
motacillidae	Motacilla flava	Yes	17	Ground	No	Yes	Precocial	No	0.028645	0.00935966	0.0943294	51	20	100
motacillidae	Motacilla cinerea	Yes	18	Intermediate	Yes	No	Precocial	No	0.0128657	0.00483097	0.0368504	102	68	125
motacillidae	Motacilla alba	Yes	20	Intermediate	Yes	Yes	Precocial	No	0.0168271	0.00514919	0.0606361	79	37.0254	128
troglodytidae	Troglodytes troglodytes	No	9	Intermediate	Yes	No	Altricial	No	0.0158575	0.0044096	0.0613765	81	26.0254	132.975
prunellidae	Prunella modularis	No	20	Intermediate	Yes	No	Precocial	No	0.0272819	0.00765671	0.103461	54	14	103
prunellidae	Prunella collaris	No	38	Intermediate	No	Yes	Precocial	No	0.0202914	0.00492615	0.085438	72	18.0254	129.975
turdidae	Cercotrichas galactotes	Yes	23	Intermediate	No	No	Altricial	No	0.0392592	0.0117356	0.131392	31	3	87
turdidae	Erithacus rubecula	Yes	18	Intermediate	Yes	No	Precocial	No	0.0128657	0.00483097	0.0368504	102	68	125
turdidae	Luscinia luscinia	Yes	24	Ground	Yes	No	Precocial	No	0.0514807	0.0176467	0.158134	13	2	63
turdidae	Luscinia megarhynchos	Yes	24	Ground	Yes	No	Precocial	No	0.0514807	0.0176467	0.158134	13	2	63
turdidae	Luscinia svecica	Yes	17	Ground	No	No	Precocial	No	0.0335382	0.0100026	0.116179	43	6	96.9492
turdidae	Phoenicurus phoenicurus	Yes	14	Intermediate	Yes	No	Precocial	No	0.0128657	0.00483097	0.0368504	102	68	125
turdidae	Phoenicurus ochruros	Yes	17	Intermediate	Yes	No	Precocial	No	0.0128657	0.00483097	0.0368504	102	68	125
turdidae	Saxicola rubetra	Yes	17	Ground	No	Yes	Precocial	No	0.028645	0.00935966	0.0943294	51	20	100
turdidae	Saxicola torquata	Yes	15	Intermediate	No	No	Precocial	No	0.0127135	0.00416262	0.0407311	111	60.0254	133
turdidae	Oenanthe oenanthe	Yes	24	Ground	No	Yes	Precocial	No	0.0435838	0.0133503	0.150069	18	3	74.9746
turdidae	Oenanthe hispanica	Yes	17	Ground	No	No	Precocial	No	0.0335382	0.0100026	0.116179	43	6	96.9492
turdidae	Oenanthe leucura	No	40	Intermediate	No	No	Precocial	No	0.0237926	0.00630454	0.0895691	63	16	115
turdidae	Monticola saxatilis	Yes	50	>4 meters	No	No	Precocial	No	0.00745362	0.00177205	0.0319976	132	66.0254	146
sylviidae	Cettia cetti	No	13	Intermediate	No	No	Precocial	No	0.0176168	0.00488126	0.0666845	77	39	128
sylviidae	Cisticola juncidis	No	9	Intermediate	No	No	Altricial	No	0.0156705	0.00441837	0.0587016	82	31.0508	131
sylviidae	Locustella naevia	Yes	13	Ground	No	No	Precocial	No	0.0335382	0.0100026	0.116179	43	6	96.9492
sylviidae	Locustella luscinioides	Yes	14	Ground	No	No	Precocial	No	0.0335382	0.0100026	0.116179	43	6	96.9492
sylviidae	Locustella fluviatilis	Yes	18	Ground	No	No	Altricial	No	0.0665221	0.0172631	0.239649	2	1	65.9746
sylviidae	Acrocephalus schoenobaenus	Yes	12	Ground	No	Yes	Altricial	No	0.025512	0.00866258	0.0816674	59	19	112
sylviidae	Acrocephalus dumetorum	Yes	12	Intermediate	No	No	Altricial	No	0.0113027	0.00357488	0.0375974	119	57.0254	138
sylviidae	Acrocephalus melanopogon	No	10	Intermediate	No	No	Altricial	No	0.0156705	0.00441837	0.0587016	82	31.0508	131
sylviidae	Acrocephalus arundinaceus	Yes	29	Intermediate	No	No	Altricial	No	0.0346934	0.0133301	0.0888675	40	7	73.9746
sylviidae	Acrocephalus palustris	Yes	12	Intermediate	No	Yes	Altricial	No	0.00962134	0.00346131	0.0290306	126	78	140
sylviidae	Acrocephalus scirpaceus	Yes	12	Intermediate	No	Yes	Altricial	No	0.00962134	0.00346131	0.0290306	126	78	140
sylviidae	Hippolais pallida	Yes	11	Intermediate	Yes	No	Altricial	No	0.0114382	0.00389714	0.036134	114	56	137
sylviidae	Hippolais opaca	Yes	11	Intermediate	Yes	No	Altricial	No	0.0114382	0.00389714	0.036134	114	56	137
sylviidae	Hippolais olivetorum	Yes	17	Intermediate	No	Yes	Altricial	No	0.0219782	0.00698029	0.072346	69	19.0254	120
sylviidae	Hippolais icterina	Yes	13	Intermediate	Yes	No	Altricial	No	0.0260671	0.00965522	0.0735736	55	13	95.9746
sylviidae	Hippolais polyglotta	Yes	11	Intermediate	Yes	No	Altricial	No	0.0114382	0.00389714	0.036134	114	56	137
sylviidae	Sylvia atricapilla	Yes	18	Intermediate	Yes	Yes	Altricial	No	0.0222388	0.00747744	0.070759	68	21	121
sylviidae	Sylvia borin	Yes	21	Intermediate	Yes	No	Altricial	No	0.0397164	0.0149826	0.10999	28	4	69
sylviidae	Sylvia nisoria	Yes	24	Intermediate	Yes	No	Altricial	No	0.0397164	0.0149826	0.10999	28	4	69
sylviidae	Sylvia curruca	Yes	12	Intermediate	Yes	Yes	Altricial	No	0.00973688	0.00339492	0.0309154	125	73	142
sylviidae	Sylvia hortensis	Yes	22	Intermediate	Yes	No	Altricial	No	0.0397164	0.0149826	0.10999	28	4	69
sylviidae	Sylvia communis	Yes	15	Intermediate	Yes	No	Altricial	No	0.0260671	0.00965522	0.0735736	55	13	95.9746
sylviidae	Sylvia conspicillata	Yes	9	Intermediate	No	No	Altricial	No	0.0113027	0.00357488	0.0375974	119	57.0254	138
sylviidae	Sylvia undata	No	9	Intermediate	No	No	Altricial	No	0.0156705	0.00441837	0.0587016	82	31.0508	131
sylviidae	Sylvia sarda	No	10	Intermediate	No	No	Altricial	No	0.0156705	0.00441837	0.0587016	82	31.0508	131
sylviidae	Sylvia rueppelli	Yes	13	Intermediate	No	No	Altricial	No	0.0257628	0.00808976	0.0831742	58	11	110.975
sylviidae	Sylvia cantillans	Yes	10	Intermediate	No	No	Altricial	No	0.0113027	0.00357488	0.0375974	119	57.0254	138
sylviidae	Sylvia melanocephala	Yes	13	Intermediate	Yes	No	Altricial	No	0.0260671	0.00965522	0.0735736	55	13	95.9746
sylviidae	Phylloscopus trochiloides	Yes	8	Ground	Yes	No	Altricial	No	0.030238	0.00934559	0.104216	50	6	106
sylviidae	Phylloscopus borealis	No	10	Ground	Yes	No	Altricial	No	0.0416152	0.0105289	0.169208	27	2	93.9492
sylviidae	Phylloscopus bonelli	Yes	8	Ground	No	No	Precocial	No	0.0147802	0.00412082	0.057317	91	36.0254	136
sylviidae	Phylloscopus orientalis	Yes	8	Ground	No	No	Precocial	No	0.0147802	0.00412082	0.057317	91	36.0254	136
sylviidae	Phylloscopus sibilatrix	Yes	10	Ground	No	No	Precocial	No	0.0147802	0.00412082	0.057317	91	36.0254	136
sylviidae	Phylloscopus collybita	Yes	8	Ground	Yes	Yes	Precocial	No	0.0127388	0.00418984	0.0443091	108	55	137
sylviidae	Phylloscopus ibericus	Yes	8	Ground	Yes	Yes	Precocial	No	0.0127388	0.00418984	0.0443091	108	55	137
sylviidae	Phylloscopus trochilus	Yes	9	Ground	Yes	Yes	Precocial	No	0.0127388	0.00418984	0.0443091	108	55	137
regulidae	Regulus regulus	No	5	>4 meters	Yes	No	Altricial	No	0.00686636	0.0018396	0.0283455	137	85.0254	146
regulidae	Regulus ignicapillus	Yes	5	>4 meters	Yes	No	Altricial	No	0.0049402	0.00128372	0.020743	144	88	148
muscicapidae	Muscicapa striata	Yes	16	Intermediate	Yes	No	Precocial	No	0.0128657	0.00483097	0.0368504	102	68	125
muscicapidae	Ficedula parva	Yes	10	>4 meters	No	No	Altricial	No	0.00488129	0.000886273	0.0284955	145	65.0254	150
muscicapidae	Ficedula semitorquata	Yes	14	>4 meters	Yes	No	Altricial	No	0.0113539	0.0028272	0.0482492	117	40.0254	141
muscicapidae	Ficedula albicollis	Yes	13	>4 meters	Yes	No	Altricial	No	0.0113539	0.0028272	0.0482492	117	40.0254	141
muscicapidae	Ficedula hypoleuca	Yes	13	Intermediate	Yes	No	Precocial	No	0.0128657	0.00483097	0.0368504	102	68	125
timaliidae	Panurus biarmicus	No	15	Intermediate	No	Yes	Altricial	No	0.0303448	0.00800837	0.118236	49	6	110.975
paridae	Aegithalos caudatus	No	8	Intermediate	Yes	Yes	Altricial	No	0.0135079	0.00369398	0.0547105	96	34.0254	137
paridae	Parus palustris	No	12	Intermediate	Yes	Yes	Altricial	No	0.0135079	0.00369398	0.0547105	96	34.0254	137
paridae	Parus lugubris	No	17	>4 meters	Yes	Yes	Altricial	No	0.0134085	0.00334331	0.0589907	99	39	143
paridae	Parus montanus	No	11	Intermediate	Yes	Yes	Altricial	No	0.0135079	0.00369398	0.0547105	96	34.0254	137
paridae	Parus cinctus	No	13	Intermediate	Yes	Yes	Altricial	No	0.0307015	0.00789794	0.124571	47	6	117.975
paridae	Parus cristatus	No	11	Intermediate	Yes	Yes	Precocial	No	0.0066237	0.00156813	0.0317351	138	80	146
paridae	Parus ater	No	10	Intermediate	Yes	Yes	Precocial	No	0.0066237	0.00156813	0.0317351	138	80	146
paridae	Cyanistes caeruleus	No	11	Intermediate	Yes	Yes	Precocial	No	0.0066237	0.00156813	0.0317351	138	80	146
paridae	Parus major	No	18	Intermediate	Yes	Yes	Precocial	No	0.0151897	0.00393178	0.0644081	86	36	136
sittidae	Sitta europaea	No	24	>4 meters	Yes	No	Precocial	No	0.0118914	0.0026003	0.0596215	112	46	140
sittidae	Sitta neumayer	No	30	Intermediate	Yes	No	Precocial	No	0.0240742	0.00501145	0.114797	62	7	129
tichodromadidae	Tichodroma muraria	No	18	>4 meters	Yes	No	Precocial	No	0.00772774	0.00194089	0.033826	130	83.0254	146
certhidae	Certhia familiaris	No	8	Intermediate	No	No	Precocial	No	0.00769276	0.00189646	0.0337615	131	77	147
certhidae	Certhia brachydactyla	No	9	Intermediate	Yes	No	Precocial	No	0.00778533	0.00185115	0.0361086	129	71	147
remizidae	Remiz pendulinus	No	10	Intermediate	No	Yes	Precocial	No	0.00654485	0.00174658	0.0273461	142	96	148
laniidae	Lanius collurio	Yes	28	Intermediate	No	No	Altricial	No	0.0346934	0.0133301	0.0888675	40	7	73.9746
laniidae	Lanius minor	Yes	50	>4 meters	No	No	Altricial	No	0.0151872	0.00411259	0.055923	89	28.0254	133
laniidae	Lanius senator	Yes	30	Intermediate	No	No	Altricial	No	0.0346934	0.0133301	0.0888675	40	7	73.9746
laniidae	Lanius nubicus	Yes	23	>4 meters	No	No	Altricial	No	0.0172317	0.00252521	0.116388	78	3.02541	142
passeridae	Passer domesticus	No	28	>4 meters	Yes	Yes	Altricial	Yes	0.0117908	0.00448338	0.0315742	113	65	137
passeridae	Passer hispaniolensis	No	28	>4 meters	Yes	Yes	Altricial	No	0.0181363	0.00537856	0.064772	75	29	124
passeridae	Passer montanus	No	21	Intermediate	Yes	Yes	Altricial	Yes	0.0306471	0.0107075	0.0905957	48	8	101
passeridae	Petronia petronia	No	30	>4 meters	Yes	Yes	Altricial	No	0.0181363	0.00537856	0.064772	75	29	124
fringillidae	Fringilla coelebs	Yes	22	>4 meters	Yes	Yes	Precocial	No	0.00729025	0.00157935	0.037729	133	68.0254	146
fringillidae	Fringilla montifringilla	No	23	>4 meters	Yes	Yes	Precocial	No	0.0101234	0.00226966	0.0510872	124	62	143
fringillidae	Serinus serinus	Yes	11	>4 meters	Yes	Yes	Precocial	No	0.00205028	0.000538524	0.00890148	150	141	150
fringillidae	Serinus citrinella	No	12	>4 meters	Yes	Yes	Precocial	No	0.0028529	0.000737869	0.0127758	149	138.025	150
fringillidae	Serinus corsicanus	No	12	Intermediate	Yes	Yes	Precocial	No	0.0066237	0.00156813	0.0317351	138	80	146
fringillidae	Carduelis chloris	Yes	26	>4 meters	Yes	Yes	Precocial	No	0.00729025	0.00157935	0.037729	133	68.0254	146
fringillidae	Carduelis carduelis	Yes	15	>4 meters	Yes	Yes	Precocial	No	0.00472992	0.00127041	0.0196879	146	107	148
fringillidae	Carduelis spinus	Yes	13	>4 meters	Yes	Yes	Precocial	No	0.00472992	0.00127041	0.0196879	146	107	148
fringillidae	Carduelis cannabina	Yes	18	Intermediate	Yes	Yes	Precocial	No	0.0109544	0.0037752	0.0350421	122	73	140
fringillidae	Linaria flavirostris	No	16	Intermediate	Yes	Yes	Precocial	No	0.0151897	0.00393178	0.0644081	86	36	136
fringillidae	Carduelis flammea	No	13	Intermediate	Yes	Yes	Precocial	No	0.0151897	0.00393178	0.0644081	86	36	136
fringillidae	Loxia leucoptera	No	33	Intermediate	Yes	Yes	Precocial	No	0.0205324	0.00370722	0.115093	70	7	139
fringillidae	Loxia curvirostra	No	40	>4 meters	Yes	Yes	Precocial	No	0.00891461	0.00224963	0.0383194	128	71	144
fringillidae	Carpodacus erythrinus	Yes	23	Intermediate	No	Yes	Precocial	No	0.0166288	0.00465015	0.063967	80	38	133
fringillidae	Pyrrhula pyrrhula	No	28	Intermediate	Yes	Yes	Precocial	No	0.0205324	0.00370722	0.115093	70	7	139
emberizidae	Calcarius lapponicus	No	24	Ground	No	Yes	Precocial	No	0.0596734	0.0163221	0.221375	7	1	61.9746
emberizidae	Plectrophenax nivalis	No	33	Ground	No	Yes	Precocial	No	0.0528642	0.0149214	0.18598	10	2	65.9746
emberizidae	Emberiza citrinella	No	30	Intermediate	No	Yes	Precocial	No	0.0202914	0.00492615	0.085438	72	18.0254	129.975
emberizidae	Emberiza cirlus	No	25	Intermediate	Yes	Yes	Precocial	No	0.0232795	0.00597459	0.0989069	64	15	121
emberizidae	Emberiza cia	No	24	Intermediate	No	Yes	Precocial	No	0.023007	0.00585502	0.0966944	65	17.0254	119
emberizidae	Emberiza hortulana	Yes	23	Ground	No	Yes	Precocial	No	0.0435838	0.0133503	0.150069	18	3	74.9746
emberizidae	Emberiza rustica	No	20	Intermediate	No	Yes	Precocial	No	0.023007	0.00585502	0.0966944	65	17.0254	119
emberizidae	Emberiza pusilla	No	15	Intermediate	No	Yes	Precocial	No	0.0150104	0.00409477	0.0594051	90	49	135.975
emberizidae	Emberiza aureola	No	21	Intermediate	No	Yes	Precocial	No	0.023007	0.00585502	0.0966944	65	17.0254	119
emberizidae	Emberiza caesia	No	22	Ground	No	Yes	Precocial	No	0.0596734	0.0163221	0.221375	7	1	61.9746
emberizidae	Emberiza schoeniclus	Yes	17	Intermediate	No	Yes	Precocial	No	0.0108246	0.00363151	0.0348243	123	73.0254	139
emberizidae	Emberiza melanocephala	Yes	28	Intermediate	No	Yes	Precocial	No	0.0146548	0.00439104	0.0504256	94	42.0508	135
emberizidae	Miliaria calandra	Yes	46	Intermediate	No	Yes	Precocial	No	0.0146548	0.00439104	0.0504256	94	42.0508	135
