# Supplementary material for: Geographic variations of the bird-borne structural risk of West Nile virus circulation in Europe
Source: PLoS One. 2017 Oct 12;12(10):e0185962. doi: 10.1371/journal.pone.0185962 (PMC5638290; doi:10.1371/journal.pone.0185962)
Supplement: S2 Table — (XLSX) [file pone.0185962.s002.xlsx]

## Sheet: BDDBirdsHabitats
Latin name	Rainfed croplands	Mosaic cropland (50-70%) / vegetation (grassland/shrubland/forest) (20-50%)	Mosaic vegetation (grassland/shrubland/forest) (50-70%) / cropland (20-50%)	Closed (>40%) broadleaved deciduous forest (>5m)	Closed (>40%) needleleaved evergreen forest (>5m)	Open (15-40%) needleleaved deciduous or evergreen forest (>5m)	Closed to open (>15%) mixed broadleaved and needleleaved forest (>5m)	Mosaic forest or shrubland (50-70%) / grassland (20-50%)	Mosaic grassland (50-70%) / forest or shrubland (20-50%)	Closed to open (>15%) (broadleaved or needleleaved, evergreen or deciduous) shrubland (<5m)	Closed to open (>15%) herbaceous vegetation (grassland, savannas or lichens/mosses)	Sparse vegetation	Closed to open (>15%) grassland or woody vegetation on regularly flooded or waterlogged soil - Fresh, brackish or saline water	Artificial surfaces and associated areas (Urban areas >50%)	Bare areas	Water bodies
Acrocephalus arundinaceus													1
Acrocephalus dumetorum													1
Acrocephalus melanopogon													1
Acrocephalus palustris											1		1
Acrocephalus schoenobaenus													1
Acrocephalus scirpaceus													1
Actitis hypoleucos													1
Aegithalos caudatus		1	1	1		1	1	1	1	1				1
Alauda arvensis	1	1	1
Alcedo atthis																1
Anthus campestris	1	1	1					1	1	1	1	1			1
Anthus cervinus
Anthus petrosus											1	1	1
Anthus pratensis	1	1	1
Anthus spinoletta											1	1			1
Anthus trivialis	1	1	1					1	1	1	1	1			1
Apus apus														1
Apus pallidus														1
Calandrella brachydactyla	1	1	1					1	1	1	1	1
Calandrella rufescens		1	1					1	1	1	1	1			1
Calcarius lapponicus
Calidris alpina												1
Calidris minuta
Calidris temminckii
Carduelis cannabina	1	1	1					1	1	1		1
Carduelis carduelis	1	1	1					1	1	1		1		1
Carduelis chloris	1	1	1											1
Carduelis flammea						1	1			1		1
Carduelis spinus						1	1
Carpodacus erythrinus								1	1	1	1	1
Cercotrichas galactotes		1	1							1		1
Certhia brachydactyla		1	1	1	1	1	1	1	1					1
Certhia familiaris		1	1	1	1	1	1	1	1					1
Cettia cetti													1
Charadrius alexandrinus													1
Charadrius dubius													1
Chersophilus duponti												1
Cisticola juncidis	1	1	1								1	1	1
Cyanistes caeruleus		1	1	1		1	1	1	1				1	1
Delichon urbica														1
Emberiza aureola								1	1	1	1	1
Emberiza caesia								1	1	1		1
Emberiza cia		1	1					1	1	1		1
Emberiza cirlus	1	1	1					1	1	1
Emberiza citrinella	1	1	1			1	1	1	1	1	1	1
Emberiza hortulana		1	1			1		1	1	1		1
Emberiza melanocephala		1	1			1		1	1	1		1
Emberiza pusilla
Emberiza rustica
Emberiza schoeniclus													1
Eremophila alpestris											1	1
Erithacus rubecula		1	1	1	1	1	1	1	1	1				1
Ficedula albicollis		1	1	1		1	1	1	1					1
Ficedula hypoleuca		1	1	1		1	1	1	1					1
Ficedula parva		1	1	1		1	1
Ficedula semitorquata		1	1	1		1	1	1	1
Fringilla coelebs	1	1	1	1	1	1	1	1	1					1
Fringilla montifringilla
Galerida cristata	1	1	1					1	1	1	1	1
Galerida theklae	1	1	1					1	1	1	1	1
Hipolais polyglotta		1	1				1	1	1	1		1
Hippolais icterina		1	1	1	1	1	1	1	1	1
Hippolais olivetorum		1	1
Hippolais opaca		1	1				1	1	1	1	1	1
Hippolais pallida		1	1					1	1	1
Hirundo daurica																1
Hirundo rupestris															1
Hirundo rustica														1		1
Jynx torquilla		1	1			1		1	1	1
Lanius collurio	1	1	1					1	1	1		1
Lanius minor	1	1	1					1	1	1		1
Lanius nubicus		1	1					1	1	1		1
Lanius senator	1	1	1					1	1	1		1
Limicola falcinellus
Linaria flavirostris								1	1	1	1	1
Locustella fluviatilis		1	1							1			1
Locustella luscinioides													1
Locustella naevia	1	1	1								1	1	1
Loxia curvirostra					1		1
Loxia leucoptera
Lullula arborea	1	1	1					1	1	1	1	1
Luscinia luscinia		1	1	1		1	1	1	1	1				1
Luscinia megarhynchos		1	1	1		1	1	1	1	1				1
Luscinia svecica													1
Lymnocryptes minimus
Miliaria calandra	1	1	1			1		1	1	1		1	1
Monticola saxatilis															1
Motacilla alba	1	1	1									1				1
Motacilla cinerea																1
Motacilla flava	1	1	1									1	1			1
Muscicapa striata		1	1			1	1	1	1					1
Oenanthe hispanica			1								1	1
Oenanthe leucura															1
Oenanthe oenanthe	1	1	1						1		1	1
Panurus biarmicus													1
Parus ater					1	1	1
Parus cinctus
Parus cristatus					1	1	1							1
Parus lugubris		1	1	1		1	1	1	1
Parus major		1	1	1		1	1	1	1					1
Parus montanus		1	1	1	1	1	1	1	1
Parus palustris		1	1	1		1	1	1	1					1
Passer domesticus	1	1	1											1
Passer hispaniolensis	1	1	1
Passer montanus	1	1	1
Petronia petronia	1	1	1									1		1	1
Phalaropus lobatus
Phoenicurus ochruros	1	1	1											1	1
Phoenicurus phoenicurus		1	1	1	1	1	1		1					1
Phylloscopus bonelli		1	1	1	1	1	1	1	1
Phylloscopus borealis
Phylloscopus collybita		1	1	1	1	1	1	1	1	1
Phylloscopus ibericus		1	1	1	1	1	1	1	1	1
Phylloscopus orientalis		1	1	1	1	1	1	1	1
Phylloscopus sibilatrix			1	1	1	1	1	1	1
Phylloscopus trochiloides		1	1	1		1	1	1	1	1		1
Phylloscopus trochilus		1	1	1		1	1	1	1	1		1
Picoides minor		1	1	1	1	1	1	1	1
Plectrophenax nivalis
Porzana parva													1
Porzana pusilla													1
Prunella collaris
Prunella modularis		1	1	1	1	1	1	1	1	1				1
Pyrrhula pyrrhula		1	1	1	1	1	1	1	1					1
Regulus ignicapillus		1	1	1	1	1	1	1	1	1		1		1
Regulus regulus					1	1	1	1	1			1		1
Remiz pendulinus													1
Riparia riparia																1
Saxicola rubetra	1	1	1				1	1	1	1	1	1
Saxicola torquata	1	1	1				1	1	1	1	1	1
Serinus citrinella						1	1
Serinus corsicanus						1	1	1	1
Serinus serinus	1	1	1					1	1	1		1		1
Sitta europaea		1	1	1			1	1	1					1
Sitta neumayer															1
Sterna albifrons													1
Sylvia atricapilla		1	1	1		1	1	1	1					1
Sylvia borin		1	1	1		1	1	1	1	1		1
Sylvia cantillans		1	1	1		1	1	1	1	1
Sylvia communis		1	1					1	1	1		1
Sylvia conspicillata								1	1	1
Sylvia curruca		1	1				1	1	1	1		1
Sylvia hortensis		1	1	1		1	1	1	1	1
Sylvia melanocephala		1	1	1		1	1	1	1	1
Sylvia nisoria		1	1				1	1	1	1		1
Sylvia rueppelli								1	1	1
Sylvia sarda								1	1	1
Sylvia undata								1	1	1		1
Tichodroma muraria
Troglodytes troglodytes		1	1	1	1	1	1	1	1	1				1
