# Supplementary material for: Geographic variations of the bird-borne structural risk of West Nile virus circulation in Europe
Source: PLoS One. 2017 Oct 12;12(10):e0185962. doi: 10.1371/journal.pone.0185962 (PMC5638290; doi:10.1371/journal.pone.0185962)
Supplement: S4 Table — (XLSX) [file pone.0185962.s004.xlsx]

## Sheet: S3
Reference	Species	Positive	Sampled
Balança et al., 2009	Acrocephalus arundinaceus	0	8
Balança et al., 2009	Acrocephalus melanopogon	0	35
Balança et al., 2009	Acrocephalus schoenobaenus	0	5
Balança et al., 2009	Acrocephalus scirpaceus	0	184
Balança et al., 2009	Hirundo rustica	0	1006
Balança et al., 2009	Passer domesticus	7	1590
Balança et al., 2009	Passer montanus	0	20
Ferraguti et al., 2016	Hippolais polyglotta	0	1
Ferraguti et al., 2016	Galerida cristata	0	1
Ferraguti et al., 2016	Certhia brachydactyla	0	1
Ferraguti et al., 2016	Cisticola juncidis	0	1
Ferraguti et al., 2016	Carduelis carduelis	0	2
Ferraguti et al., 2016	Carduelis chloris	0	1
Ferraguti et al., 2016	Delichon urbica	0	3
Ferraguti et al., 2016	Lanius senator	0	1
Ferraguti et al., 2016	Motacilla flava	0	6
Ferraguti et al., 2016	Erithacus rubecula	0	1
Ferraguti et al., 2016	Ficedula hypoleuca	0	12
Ferraguti et al., 2016	Luscinia megarhynchos	0	4
Ferraguti et al., 2016	Muscicapa striata	0	1
Ferraguti et al., 2016	Oenanthe oenanthe	0	1
Ferraguti et al., 2016	Phoenicurus phoenicurus	0	3
Ferraguti et al., 2016	Parus major	0	4
Ferraguti et al., 2016	Passer hispaniolensis	0	37
Ferraguti et al., 2016	Passer montanus	0	1
Ferraguti et al., 2016	Phylloscopus trochilus	0	3
Ferraguti et al., 2016	Acrocephalus scirpaceus	0	4
Ferraguti et al., 2016	Cettia cetti	0	1
Ferraguti et al., 2016	Sylvia atricapilla	0	3
Ferraguti et al., 2016	Sylvia borin	0	5
Ferraguti et al., 2016	Sylvia communis	0	5
Ferraguti et al., 2016	Sylvia melanocephala	1	19
Figuerola et al., 2009	Hipolais polyglotta	0	5
Figuerola et al., 2009	Serinus serinus	0	9
Figuerola et al., 2009	Hippolais opaca	0	49
Figuerola et al., 2009	Cettia cetti	0	19
Figuerola et al., 2009	Sylvia melanocephala	0	18
Figuerola et al., 2009	Carduelis carduelis	0	9
Figuerola et al., 2009	Luscinia megarhynchos	0	4
Figuerola et al., 2009	Carduelis chloris	0	12
Figuerola et al., 2009	Passer domesticus	4	175
Figuerola et al., 2009	Alcedo atthis	0	4
Figuerola et al., 2008	Acrocephalus schoenobaenus	0	4
Figuerola et al., 2008	Acrocephalus scirpaceus	0	11
Figuerola et al., 2008	Actitis hypoleucos	0	1
Figuerola et al., 2008	Anthus pratensis	0	5
Figuerola et al., 2008	Anthus spinoletta	0	1
Figuerola et al., 2008	Apus pallidus	0	14
Figuerola et al., 2008	Calidris alpina	5	93
Figuerola et al., 2008	Carduelis carduelis	0	19
Figuerola et al., 2008	Carduelis chloris	0	9
Figuerola et al., 2008	Cettia cetti	0	13
Figuerola et al., 2008	Cisticola juncidis	0	1
Figuerola et al., 2008	Erithacus rubecula	0	1
Figuerola et al., 2008	Fringilla coelebs	0	1
Figuerola et al., 2008	Galerida cristata	0	1
Figuerola et al., 2008	Hippolais opaca	0	7
Figuerola et al., 2008	Hirundo rustica	0	4
Figuerola et al., 2008	Jynx torquilla	1	4
Figuerola et al., 2008	Luscinia megarhynchos	0	4
Figuerola et al., 2008	Luscinia svecica	0	4
Figuerola et al., 2008	Motacilla alba	0	63
Figuerola et al., 2008	Motacilla cinerea	0	1
Figuerola et al., 2008	Motacilla flava	2	11
Figuerola et al., 2008	Muscicapa striata	1	1
Figuerola et al., 2008	Parus major	0	3
Figuerola et al., 2008	Passer domesticus	0	170
Figuerola et al., 2008	Passer hispaniolensis	0	2
Figuerola et al., 2008	Passer montanus	0	1
Figuerola et al., 2008	Serinus serinus	0	1
Figuerola et al., 2008	Sterna albifrons	0	2
Figuerola et al., 2008	Sylvia atricapilla	1	8
Figuerola et al., 2008	Sylvia melanocephala	0	2
Hars et al., 2001	Passer domesticus	0	117
Hubálek et al., 2008	Acrocephalus arundinaceus	0	30
Hubálek et al., 2008	Acrocephalus palustris	2	28
Hubálek et al., 2008	Acrocephalus schoenobaenus	3	80
Hubálek et al., 2008	Acrocephalus scirpaceus	2	80
Hubálek et al., 2008	Alcedo atthis	1	1
Hubálek et al., 2008	Cyanistes caeruleus	1	1
Hubálek et al., 2008	Emberiza schoeniclus	1	28
Hubálek et al., 2008	Hippolais icterina	0	2
Hubálek et al., 2008	Hirundo rustica	0	20
Hubálek et al., 2008	Lanius collurio	0	1
Hubálek et al., 2008	Locustella luscinioides	3	12
Hubálek et al., 2008	Panurus biarmicus	0	1
Hubálek et al., 2008	Remiz pendulinus	1	14
Hubálek et al., 2008	Saxicola torquata	0	1
Hubálek et al., 2008	Sylvia atricapilla	2	11
Hubálek et al., 2008	Sylvia nisoria	0	1
Jourdain et al,. 2008	Erithacus rubecula	0	33
Jourdain et al,. 2008	Ficedula hypoleuca	1	24
Jourdain et al,. 2008	Hippolais polyglotta	0	3
Jourdain et al,. 2008	Lanius senator	1	6
Jourdain et al,. 2008	Luscinia megarhynchos	2	26
Jourdain et al,. 2008	Muscicapa striata	0	11
Jourdain et al,. 2008	Passer domesticus	0	3
Jourdain et al,. 2008	Phoenicurus ochruros	0	5
Jourdain et al,. 2008	Phoenicurus phoenicurus	2	45
Jourdain et al,. 2008	Phylloscopus collybita	0	8
Jourdain et al,. 2008	Phylloscopus trochilus	6	89
Jourdain et al,. 2008	Sylvia atricapilla	3	73
Jourdain et al,. 2008	Sylvia borin	0	23
Jourdain et al,. 2008	Sylvia cantillans	0	5
Jourdain et al,. 2008	Sylvia communis	3	16
Jourdain et al., 2007	Passer domesticus	1	144
Jourdain et al., 2007	Passer montanus	0	52
Jourdain et al., 2011	Phylloscopus trochilus	0	146
Jourdain et al., 2011	Lanius collurio	0	33
Jourdain et al., 2011	Sylvia communis	0	24
Jourdain et al., 2011	Delichon urbica	1	15
Jourdain et al., 2011	Carpodacus erythrinus	1	5
Jourdain et al., 2011	Calidris alpina	0	237
Jourdain et al., 2011	Erithacus rubecula	0	266
Lelli et al., 2012	Acrocephalus arundinaceus	1	108
Lelli et al., 2012	Acrocephalus melanopogon	0	5
Lelli et al., 2012	Acrocephalus schoenobaenus	0	11
Lelli et al., 2012	Acrocephalus scirpaceus	0	398
Lelli et al., 2012	Alcedo atthis	0	99
Lelli et al., 2012	Carduelis carduelis	0	14
Lelli et al., 2012	Carduelis chloris	0	11
Lelli et al., 2012	Cettia cetti	0	131
Lelli et al., 2012	Charadrius dubius	0	1
Lelli et al., 2012	Cisticola juncidis	0	3
Lelli et al., 2012	Cyanistes caeruleus	0	6
Lelli et al., 2012	Delichon urbica	0	2
Lelli et al., 2012	Erithacus rubecula	0	10
Lelli et al., 2012	Hirundo rustica	0	205
Lelli et al., 2012	Lanius collurio	0	3
Lelli et al., 2012	Locustella luscinioides	0	6
Lelli et al., 2012	Luscinia megarhynchos	0	10
Lelli et al., 2012	Luscinia svecica	0	8
Lelli et al., 2012	Motacilla alba	0	4
Lelli et al., 2012	Oenanthe oenanthe	0	1
Lelli et al., 2012	Parus major	0	4
Lelli et al., 2012	Passer domesticus	1	22
Lelli et al., 2012	Passer montanus	0	66
Lelli et al., 2012	Phoenicurus phoenicurus	0	1
Lelli et al., 2012	Phylloscopus trochilus	0	2
Lelli et al., 2012	Prunella modularis	0	1
Lelli et al., 2012	Riparia riparia	0	1
Lelli et al., 2012	Saxicola rubetra	0	2
Lelli et al., 2012	Saxicola torquata	0	11
Lelli et al., 2012	Serinus serinus	0	1
Lelli et al., 2012	Sylvia atricapilla	0	22
Lelli et al., 2012	Sylvia borin	0	5
Lelli et al., 2012	Sylvia communis	0	1
Linke et al, 2007	Erithacus rubecula	1	160
Linke et al, 2007	Ficedula hypoleuca	2	2
Linke et al, 2007	Lanius collurio	3	3
Linke et al, 2007	Motacilla flava	0	1
Linke et al, 2007	Phoenicurus phoenicurus	1	2
Linke et al, 2007	Sylvia borin	1	1
Llopis et al., 2015	Apus apus	0	1
Llopis et al., 2015	Lanius collurio	0	2
Llopis et al., 2015	Luscinia megarhynchos	1	1
Llopis et al., 2015	Parus major	0	3
Llopis et al., 2015	Passer domesticus	0	1
Llopis et al., 2015	Phoenicurus phoenicurus	0	3
Lopez et al., 2008	Acrocephalus scirpaceus	0	5
Lopez et al., 2008	Carduelis carduelis	0	10
Lopez et al., 2008	Carduelis chloris	0	26
Lopez et al., 2008	Erithacus rubecula	0	1
Lopez et al., 2008	Ficedula hypoleuca	0	19
Lopez et al., 2008	Galerida cristata	0	2
Lopez et al., 2008	Lanius collurio	2	17
Lopez et al., 2008	Luscinia megarhynchos	0	3
Lopez et al., 2008	Muscicapa striata	0	5
Lopez et al., 2008	Passer domesticus	0	79
Lopez et al., 2008	Passer montanus	0	1
Lopez et al., 2008	Phoenicurus ochruros	0	1
Lopez et al., 2008	Phoenicurus phoenicurus	1	2
Lopez et al., 2008	Serinus serinus	0	54
Lopez et al., 2008	Sylvia atricapilla	0	59
Lopez et al., 2008	Sylvia borin	15	183
Lopez et al., 2008	Sylvia communis	0	3
Lopez et al., 2008	Sylvia hortensis	0	2
Ludu Oslobanu et al., 2014	Acrocephalus scirpaceus	0	5
Ludu Oslobanu et al., 2014	Emberiza schoeniclus	0	7
Ludu Oslobanu et al., 2014	Fringilla coelebs	0	2
Ludu Oslobanu et al., 2014	Lanius collurio	0	1
Ludu Oslobanu et al., 2014	Passer domesticus	2	188
Ludu Oslobanu et al., 2014	Passer montanus	6	124
Niczyporuk et al. 2015	Fringilla coelebs	1	19
Niczyporuk et al. 2015	Apus apus	0	1
Petrovic et al., 2013	Hirundo rustica	0	1
Petrovic et al., 2013	Acrocephalus schoenobaenus	0	4
Petrovic et al., 2013	Acrocephalus scirpaceus	0	4
Petrovic et al., 2013	Acrocephalus arundinaceus	0	12
Petrovic et al., 2013	Sylvia atricapilla	0	2
Petrovic et al., 2013	Passer montanus	0	4
Petrovic et al., 2013	Passer domesticus	0	3
Petrovic et al., 2013	Emberiza schoeniclus	0	2
Petrovic et al., 2013	Panurus biarmicus	0	1
Seidowski et al., 2010	Apus apus	0	1
Seidowski et al., 2010	Carduelis chloris	0	1
Seidowski et al., 2010	Fringilla coelebs	0	1
Seidowski et al., 2010	Hirundo rustica	2	3
Seidowski et al., 2010	Sylvia borin	0	1
Ziegler et al., 2015	Apus apus	3	18
Ziegler et al., 2015	Parus major	1	3
